# Supplementary material for: The Influence of Food Production Experience on Dietary Knowledge, Awareness, Behaviors, and Health among Japanese: A Systematic Review
Source: Int J Environ Res Public Health. 2020 Feb 2;17(3):924. doi: 10.3390/ijerph17030924 (PMC7037670; doi:10.3390/ijerph17030924)
Supplement: Supplementary file 1 [file ijerph-17-00924-s001.zip]

Archive with 2 entries (2 files):
- Sup_ijerph-703582-final.pdf
- Sup_ijerph-703582.docx
